# Supplementary material for: Characterisation of Cytotoxicity-Related Receptors on γδ T Cells in Chronic Lymphocytic Leukaemia
Source: Cells. 2025 Mar 18;14(6):451. doi: 10.3390/cells14060451 (PMC11941621; doi:10.3390/cells14060451)
Supplement: Supplementary file 1 [file cells-14-00451-s001.zip]

Archive with 1 entries (1 files):
- cells-3467349-supplementary.pdf
